# Supplementary material for: Visual form of ASL verb signs predicts non-signer judgment of transitivity
Source: PLoS One. 2022 Feb 25;17(2):e0262098. doi: 10.1371/journal.pone.0262098 (PMC8880903; doi:10.1371/journal.pone.0262098)
Supplement: S1 File — Available to view/download at https://osf.io/xsp4c/. (TXT) [file pone.0262098.s003.txt]

S1 File. F-tests for feature selection Available to view/download at https://osf.io/xsp4c/
